# Supplementary material for: Integrated Cytokine, Metabolic, and Proliferative Profiling Reveals Divergent Metabolic and Proliferative Responses in Papillary Thyroid Cancer Cells
Source: Int J Mol Sci. 2026 Jul 9;27(14):6131. doi: 10.3390/ijms27146131 (PMC13411649; doi:10.3390/ijms27146131)
Supplement: Supplementary file 1 [file ijms-27-06131-s001.zip]

Archive with 1 entries (1 files):
- ijms-4334031-supplementary.pdf
